# Supplementary material for: Alzheimer’s disease patient groups derived from a multivariate analysis of cognitive test outcomes in the Coalition Against Major Diseases dataset
Source: Future Sci OA. 2016 Aug 19;2(3):FSO140. doi: 10.4155/fsoa-2016-0041 (PMC5137968; doi:10.4155/fsoa-2016-0041)
Supplement: Supplementary file 2 [file fsoa-02-140-s2.xls]

## Sheet: Sheet1
Test Category Name	Test Version	Patient's Performance	Patient's Success Rate [%]
Registration	3	3	100
Attention	5	4	80
Recall	3	1	33.3
Alzheimer's Disease Patient Group	Distance [%]
Cognisant	53.1
Inattentive	62
Forgetful	25.3
Distant	64.7
Absent	90.4
Final Outcome	Forgetful
Instructions:
1. Fill in the blue fields B2, B3 and B4 with the maximal number of points that can be achieved in the categories registration, attention and recall
2. Fill in the yellow fields C2, C3 and C4 with the actual scores the patient achieved in the categories registration, attention and recall
3. The group name the patient belongs to (cognisant, inattentive, forgetful, distant or absent) will be displayed in the green field B15
